# Supplementary material for: An Exploration of Discrepant Recalls Between AI and Human Readers of Malignant Lesions in Digital Mammography Screening
Source: Diagnostics (Basel). 2025 Jun 19;15(12):1566. doi: 10.3390/diagnostics15121566 (PMC12191860; doi:10.3390/diagnostics15121566)
Supplement: Supplementary file 1 [file diagnostics-15-01566-s001.zip]

Archive with 1 entries (1 files):
- diagnostics-3618851-supplementary.pdf
